# Supplementary material for: Generation of Non-Small Cell Lung Cancer Patient-Derived Xenografts to Study Intratumor Heterogeneity
Source: Cancers (Basel). 2021 May 18;13(10):2446. doi: 10.3390/cancers13102446 (PMC8157865; doi:10.3390/cancers13102446)
Supplement: Supplementary file 1 [file cancers-13-02446-s001.zip]

Archive with 1 entries (1 files):
- cancers-1192337-supplementary.pdf
